# Supplementary material for: Evaluation of a Comprehensive Profile of Salivary Analytes for the Diagnosis of the Equine Gastric Ulcer Syndrome
Source: Animals (Basel). 2022 Nov 23;12(23):3261. doi: 10.3390/ani12233261 (PMC9740180; doi:10.3390/ani12233261)
Supplement: Supplementary file 1 [file animals-12-03261-s001.zip]

Archive with 1 entries (1 files):
- animals-2001756-supplementary.pdf
